# Supplementary material for: Performance of Language-Coordinated Collective Systems: A Study of Wine Recognition and Description
Source: Front Psychol. 2016 Sep 27;7:1321. doi: 10.3389/fpsyg.2016.01321 (PMC5037268; doi:10.3389/fpsyg.2016.01321)
Supplement: Supplementary file 2 [file DataSheet1.CSV]

sesja	data_czas	prowadzacy	warunek	n_osob	typ_opisu	wino_1	wino_2	wino_3	poz_karty_1	poz_karty_2	poz_karty_3	k.z.intens_1	k.z.jakosc_1	k.z.zlozon_1	k.z.wz.kwiat_1	k.z.wz.owoc_1	k.z.wz.roslin_1	k.z.wz.korzen_1	k.z.wz.miner_1	k.z.wz.chem_1	k.z.wz.piwnicz_1	k.z.wz.inne_1	k.z.koment_1	k.s.intens_1	k.s.dlugosc_1	k.s.jakosc_1	k.s.cukier_1	k.s.kwas_1	k.s.alkohol_1	k.s.taniny_1	k.s.miner_1	k.s.strukt_1	k.s.koment_1	k.o.harm_1	k.o.ewol_1	k.o.koment_1	k.notatki_1	k.z.intens_2	k.z.jakosc_2	k.z.zlozon_2	k.z.wz.kwiat_2	k.z.wz.owoc_2	k.z.wz.roslin_2	k.z.wz.korzen_2	k.z.wz.miner_2	k.z.wz.chem_2	k.z.wz.piwnicz_2	k.z.wz.inne_2	k.z.koment_2
13	11/4/2014 16:00:00	ar,md	1	1	brak	b	d	e
14	16-04-2014 14:00	md,??	3	1	karta	b	a	d	1	2	3	3	2	2	1	0	0	0	0	0	0			4	1	2	2	2	2	2	2	2		2	2			3	3	2	1	0	0	0	0	0	1
15	17-04-2014 15:00	ad,ak	1	1	brak	f	a	b
16	17-04-2014 15:30	?	3	1	karta	b	a	f	1	2	3	3	2	1	0	1	0	0	1	0	0			5	3	1	1	3	3	4	2	4		1	3			4	2	2	0	0	1	1	1	0	1
17	17-04-2014 17:00	ad, ak	1	1	brak	a	d	b
18	25-04-2014 15:00	kk, pl	1	1	brak	a	b	e
19	25-04-2014 17:30	kk, pl	4	2	karta	d	b	a	1	2	3	4	1	1	0	1	0	0	0	0	0			3	3	1	1	3	1	3	2	2		1	1			3	2	2	0	1	1	1	0	0	0
20	25-04-2014 19:00	kk, pl	3	1	karta	b	e	d	1	2	3	4	3	2	0	1	0	1	0	0	1			4	3	3	1	2	3	4	2	3		2	2			3	2	1	0	0	1	1	0	0	1
21	30-04-2014 13:30	md	3	1	karta	e	b	a	1	2	3	2	2	1	0	1	0	1	0	0	1		cierpki zapach - będzie niedobre	4	3	3	1	3	2	4	2	3	takie typowe wytrawne	2	2	obrzydliwe		2	2	1	1	1	0	0	0	0	0	delikatne, nie takie cierpkie i wytrawne zonwu
22	30-04-2014 15:00	ar, md	1	1	brak	f	d	a
23	9/5/2014 12:00:00	ar, md	1	1	brak	e	b	d
24	9/5/2014 13:00:00	ar, md	3	1	karta	a	d	e	1	2	3	1	1	1	1	0	1	0	0	0	0			3	2	1	2	3	2	3	2	2		1	2			1	3	2	0	1	1	0	0	0	0
25	9/5/2014 14:30:00	ar, md	3	1	karta	a	b	d	1	2	3	3	2	1	0	1	0	0	0	0	0			3	2	1	2	2	2	3	2	2		2	2			4	3	2	0	0	0	1	0	0	1
26	9/5/2014 16:00:00	ar,md	1	1	brak	a	e	b
27	12/5/2014 14:30:00	md, ms	2	2	brak	e	b	a
28	12/5/2014 16:00:00	ar, ak	4	2	karta	c	a	d	1	2	3	4	3	2	1	0	0	0	0	0	0			5	3	2	2	3	2	4	2	2		2	2			2		1	0	0	0	1	0	0	0
29	12/5/2014 17:30:00	ak, ar	2	2	brak	d	f	c
30	12/5/2014 19:00:00	ak, ar	2	2	brak	b	d	e
31	13-05-2014 12:00	md, jz	2	2	brak	e	a	b
32	13-05-2014 13:00	jz, pl	1	1	brak	e	b	d
33	13-05-2014 14:30	jz, pl	2	2	brak	d	c	a
34	13-05-2014 16:00	jz, pl	3	1	karta	e	a	c	1	2	3	2	1	1	0	1	0	0	0	0	0			1	3	1	2	2	2	1	1	1		1	1			1	2	1	1	1	0	0	0	0	0
35	16-05-2014 10:00	ar, md	3	1	karta	b	a	d	1	2	3	3	1	1	0	1	0	0	0	0	0			3	2	1	2	3	2	2	1	2			1			2	1	2	1	1	0	0	0	0	0
36	16-05-2014 11:30	ar, md	2	2	brak	e	a	d
37	16-05-2014 14:45	es, kk	3	1	karta	d	f	b	1	2	3	2	3	2	1	0	1	0	0	0	1			2	1	2	2	1	3	2	2	2		1	2			4	1	1	0	0	0	0	1	1	0
38	16-05-2014 16:00	es, kk	4	2	karta	b	e	d	1	2	3	4	3	1	0	0	0	0	1	0	1			5	3	3	1	3	3	4	3		struktura jest pomiędzy bogatą a ciężką	2	3			3	2	2	1	0	1	0	0	0	0
39	16-05-2014 17:30	kk, jz	4	2	karta	a	b	d	1	2	3	2	1	1	0	0	0	0	0	1	0			3	2	1	2	4	1	3	1	1		2	1			3	1	1	0	0	0	0	0	1	0	korek
40	17-05-2014 16:30	md	4	2	karta	f	b	d	1	2	3	4	1	1	1	1	1	1	0	0	0			4	1	1	1	4	2	4	2	1		1	2			3	1	1	1	1	1	1	0	0	0		dopiski "mało" przy zapachach
41	17-05-2014 16:30	md	1	1	brak	e	b	d
42	19-05-2014 17:00	ar, pl	4	2	karta	d	b	f	1	2	3	3	1	1	0	0	0	0	0	1	1	zapach zwietrzałego szampana	zapach wyraźnie różni się od smaku	4	2	1	1	4	2	3	1	4	mdły smak z intensywnym kwasnym zapachem	1	3			3	2	2	0	0	0	1	0	0	1	korkowy, kawowy
43	19-05-2014 19:00	ar, pl	4	2	karta	a	e	d	1	2	3	4	1	1	0	1	0	0	0	0	0			4	3	1	1	3	2	2	2	4		2	2			2	2	2	0	0	0	1	0	0	1
44	20-05-2014 9:00	md, jz	3	1	karta	e	a	d	2	1	3	3	1	1	0	1	0	0	1	0	0			3	2	2	2	2	2	3	2	3		2	2			4	2	1	0	1	0	0	0	0	0
45	20-05-2014 13:00	md, jz	3	1	karta	b	d	e	1	2	3	2	2	1	0	1	0	1	0	0	0			2	1	1	3	2	1	2	2	1		1	1			1	1	1	1	1	0	0	0	0	0
46	20-05-2014 15:00	md, jz	1	1	brak	c	b	f
47	22-05-2014 16:30	ar, md	3	1	karta	a	b	d	1	2	3	5	3	1	0	1	0	0	0	0	0			4	3	3	1	4	2		2	4		2	3			3	1	1	0	1	0	0	0	0	0
48	22-05-2014 18:30	ar, md	2	2	brak	d	e	b
49	22-05-2014 18:30	ar, md	3	1	karta	b	a	c	3	1	2	1	1	1	0	0	0	0	0	0	1			5	1	3	2	1	3	4		2			3			2	3	2	0	0	0	0	0	0	0
50	23-05-2014 14:00	jz, md	4	2	karta	f	a	d	1	2	3	4	1	1	0	0	0	0	0	0	1			4	3	1	2	3	2	3	3	4		1	2			3	2	2	0	0	1	0	0	0	0
51	23-05-2014 16:00	ak, jz	1	1	brak	e	b	d
52	23-05-2014	ak,jz	3	1	karta	d	a	e	3	2	1	4	1	1	0	1	0	0	0	0	0			4	2	1	2	3	2	2	2	2		2	1			2	2	1	0	1	0	0	0	0	0		lekko słodkawy zapach (po długim niewąchaniu)
53	27-05-2014	ar, ms	4	2	karta	f	a	d	1	2	3	1	2	1	0	1	0	0	0	0	0			2	2	1	1	3	2	3	2	2	cierpkie	1	1			2	2	1	1	0	0	0	0	0	0
54	30-05-2014	ar,ad	4	2	karta	c	a	d	1	2	3	2	1	1	0	0	0	0	0	0	1			3	1	1	1	3	1	3	1	1		1	3			3	1	1	1	1	0	0	0	0	0
55	30-05-2014	ar,ad	1	1	brak	e	d	b
56	30-05-2014	md,ad	2	2	brak	a	c	d
57	30-05-2014	ar,kk	4	2	karta	a	b	d	1	2	3	1	1	1	1	0	0	0	0	0	0			4	2	1	2	2	2	2	3	2		1	2	brak harmonii między zapachem a smakiem		2	2	1	0	1	0	0	0	0	0
58	30-05-2014	ar,kk	1	1	brak	e	b	a
59	30-05-2014	ar,kk	2	2	brak	e	b	d
60	2/6/2014	ar,md	4	2	karta	c	b	d	1	2	3	3	1	1	0	0	1	0	0	0	0			3	3	1	2	2	2	3	2	2		2	1			3	2	1	0	0	0	0	0	0	1
61	2/6/2014	md,pl	1	1	brak	a	d	b
62	2/6/2014	ar,pl	1	1	brak	a	b	e
63	3/6/2014	md,jz	4	2	karta	e	b	d	1	2	3	4	3	2	1	1	0	0	1	0	0			4	3	3	2	4	2	3	2	3		2	2			2	2	1	1	0	0	1	0	0	0
64	3/6/2014	md,jz	2	2	brak	p	s	q
65	3/6/2014	ar,md	2	2	brak	e	c	d
66	3/6/2014	ar,md	3	1	karta	s	o	t	1	2	3	1	1	1	0	1	1	0	0	0	1			5		1	2	3		3	3	2		1				2	2	1	1	0	0	0	0	0	0	miodowe
67	3/6/2014	ar,md	4	2	karta	p	s	r	1	2	3	4	2	2	0	1	1	1	0	0	0			5	3	3	1	4	3	4	3	4		2	2			3	1	2	0	0	1	0	0	1	1
68	4/6/2014	ar,md	2	2	brak	o	p	r
69	4/6/2014	ar,md	4	2	karta	e	d	c	1	2	3	2	1	1	0	0	0	0	0	0	1			5	2	1	1	4	2	2	1	4		2	3			4	3	2	1	0	0	0	1	0	0
70	4/6/2014	ar,md	3	1	karta	b	d	a	1	2	3	4	2	2	1	1	0	0	0	0	0			2	1	2	2	2	2	2	1	2		2	1			4	3	1	0	1	0	0	0	0	0
71	6/6/2014	md,ms	2	2	brak	o	s	t
72	6/6/2014	md,ms	3	1	karta	a	e	f	1	2	3	5	3	2	0	0	0	1	1	0	0			5	3	3	1	2	3	3	3	4		1	2			4	2	2	0	0	1	1	0	0	0
73	6/6/2014	md,pl	2	2	brak	t	o	r
74	6/6/2014	md,pl	2	2	brak	q	o	r
75	9/6/2014	md,jz	4	2	karta	s	p	o	1	2	3	2	1	1	0	0	0	0	0	0	1			4	3	3	1	2	3	4	1	4	wg nas wino ma bardzo intensywny smak i długo go czuć w ustach	2	2			2	2	1	0	0	0	1	0	0	0
76	9/6/2014	md,jz	4	2	karta	o	p	t	1	2	3	4	1	2	0	1	0	0	0	0	0			4	2	1	2	4	3	3		4	kwaśne	1	2			1		1	1	0	0	0	0	0	0		mało wyczuwalny
77	9/6/2014	md,jz	1	1	brak	q	s	t
78	10/6/2014	ms,jz	1	1	brak	t	o	r
79	10/6/2014	ms,jz	1	1	brak	p	t	q
80	10/6/2014	ms,jz	1	1	brak	o	p	t
81	10/6/2014	ar,md	4	2	karta	o	r	q	1	2	3	1	1	1	0	0	0	0	0	1	0			4	3	1	2	1	2	4	1	1		1	1			4	2	2	1	0	0	1	0	0	0
82	10/6/2014	ar,md	2	2	brak	p	t	o
83	11/6/2014	jz,ad	1	1	brak	o	s	p
84	11/6/2014	ja,ad	3	1	karta	q	p	r	1	2	3	4	1	1	0	1	0	0	0	1	0		słodki, dość przyjemny	4	1	1	1	1	3	2	3	3		1	2			5	3	2	0	1	0	0	0	1	1		nieprzyjemny
85	11/6/2014	ar,pl	2	2	brak	q	r	s
86	11/6/2014	ar,pl	3	1	karta	s	p	o	1	2	3	3	3	1	0	0	0	0	0	0	0	winny-wyczuwalny alkohol		5	3	3	1	4	2	3	3		niedobre, prosty, kwaśny smak (czuć alkohol), wykrzyknik przy "wytrawne" i "waśne"					2	2		1	1	0	0	0	0	0	niealkoholem, średniozłożony zapach
87	11/6/2014	ar,pl	2	2	brak	q	o	p
88	14-06-2014	md	3	1	karta	s	p	r	1	2	3	4	3	2	1	1	0	0	0	0	0	zapach alkoholu	przyjemnie pachnie, tak jak powinno pachnieć dobre wino	4	3	1	2	3	2	4	2	2	niezbyt dobre	1	2			4	1	1	0	1	0	0	0	0	1		dość brzydki zapach, nie bardzo mi odpowiada, drażni, piwniczno-alkoholowy
89	14-06-2014	md,ms	1	1	brak	o	r	q
90	16-06-2014	md,ar	4	2	karta	o	r	t	1	2	3	3	1	1	0	0	0	0	0	0	1			4	1	1	1	3	1	3	1	2		1	1			4	2	2	0	1	0	0	0	0	0
91	18-06-2014	md,pl	4	2	karta	s	r	t	1	2	3	2	2	1	0	0	0	1	0	0	1			4	3	3	1	2	2	3	2	3		2	2			2	1	1	0	0	1	0	0	0	0
92	18-06-2014	md,ar	2	2	brak	r	q	p
93	20-06-2014	ad,ak	2	2	brak	o	p	r
94	20-06-2014	ad,ak	2	2	brak	s	p	r
[truncated: 78 more columns]
